# Supplementary material for: Evaluation of 3D Human Intestinal Organoids as a Platform for EV-A71 Antiviral Drug Discovery
Source: Cells. 2023 Apr 12;12(8):1138. doi: 10.3390/cells12081138 (PMC10136548; doi:10.3390/cells12081138)
Supplement: Supplementary file 1 [file cells-12-01138-s001.zip]

Archive with 1 entries (1 files):
- cells-2199218-supplementary.pdf
